# Supplementary material for: Genome-wide association study and scan for signatures of selection point to candidate genes for body temperature maintenance under the cold stress in Siberian cattle populations
Source: BMC Genet. 2019 Mar 18;20(Suppl 1):26. doi: 10.1186/s12863-019-0725-0 (PMC6421640; doi:10.1186/s12863-019-0725-0)
Supplement: Supplementary file 2 — Description of the experimental dataset: breeds, sex, phenotype. (XLSX 12 kb) [file 12863_2019_725_MOESM2_ESM.xlsx]

## Sheet: Sheet1
Additional file 2. Description of the experimental dataset: breeds, sex, phenotype (AUC= “area under the curve”)
Sex	Breed before reassignment	Breed after reassignment	AUC (h*°C)
Bull	Kazakh Whiteheaded	Kazakh Whiteheaded	4438.6
Dam	Hereford	Hereford	4506.4
Dam	Hereford	Hereford	4508.7
Dam	Hereford	Hereford	4535.2
Dam	Hereford	Hereford	4536
Dam	Hereford	Hereford	4537.6
Dam	Hereford	Hereford	4544.2
Dam	Hereford	Hereford	4544.4
Dam	Hereford	Hereford	4544.5
Dam	Hereford	Hereford	4544.8
Dam	Hereford	Hereford	4545.1
Dam	Hereford	Hereford	4545.2
Dam	Hereford	Hereford	4545.7
Dam	Hereford	Hereford	4545.9
Dam	Hereford	Hereford	4546.5
Dam	Hereford	Hereford	4547.3
Dam	Hereford	Hereford	4548
Dam	Hereford	Hereford	4549.4
Dam	Hereford	Hereford	4550.3
Dam	Hereford	Hereford	4552.8
Dam	Hereford	Hereford	4554.1
Dam	Hereford	Hereford	4554.9
Bull	Hereford	Hereford	4555.1
Dam	Hereford	Hereford	4555.8
Dam	Hereford	Hereford	4555.9
Dam	Hereford	Hereford	4556.4
Dam	Hereford	Hereford	4556.5
Dam	Hereford	Hereford	4556.9
Dam	Hereford	Hereford	4557
Dam	Hereford	Hereford	4557.2
Dam	Hereford	Hereford	4557.9
Dam	Hereford	Hereford	4558.6
Dam	Hereford	Hereford	4558.8
Dam	Hereford	Hereford	4561.9
Dam	Hereford	Hereford	4562.5
Dam	Hereford	Hereford	4562.9
Dam	Hereford	Hereford	4563.1
Dam	Hereford	Hereford	4563.1
Dam	Hereford	Hereford	4563.9
Dam	Hereford	Hereford	4563.9
Dam	Hereford	Hereford	4564.4
Dam	Hereford	Hereford	4564.9
Dam	Hereford	Hereford	4566.2
Dam	Hereford	Hereford	4566.9
Dam	Hereford	Hereford	4567
Dam	Hereford	Hereford	4567.9
Dam	Hereford	Hereford	4568
Dam	Hereford	Hereford	4568.8
Dam	Hereford	Hereford	4569
Dam	Hereford	Hereford	4569
Dam	Hereford	Hereford	4569.2
Dam	Hereford	Hereford	4569.3
Dam	Hereford	Hereford	4569.7
Dam	Hereford	Hereford	4569.9
Dam	Hereford	Hereford	4570.1
Dam	Hereford	Hereford	4571.6
Dam	Hereford	Hereford	4572
Dam	Hereford	Hereford	4572.3
Dam	Hereford	Hereford	4573.9
Dam	Hereford	Hereford	4575.6
Dam	Hereford	Hereford	4575.7
Dam	Hereford	Hereford	4576.5
Dam	Hereford	Hereford	4576.5
Dam	Kazakh Whiteheaded	Kazakh Whiteheaded	4576.8
Dam	Hereford	Hereford	4576.9
Dam	Hereford	Hereford	4577.7
Dam	Hereford	Hereford	4577.9
Dam	Hereford	Hereford	4580.8
Dam	Hereford	Hereford	4582.5
Dam	Hereford	Hereford	4583
Dam	Hereford	Hereford	4584.4
Dam	Hereford	Hereford	4585.3
Dam	Hereford	Hereford	4585.5
Dam	Hereford	Hereford	4586.8
Bull	Hereford	Hereford	4587.5
Dam	Hereford	Hereford	4587.8
Dam	Hereford	Hereford	4590.4
Dam	Hereford	Hereford	4590.6
Dam	Hereford	Hereford	4594.4
Dam	Hereford	Hereford	4595
Dam	Hereford	Hereford	4598.3
Dam	Hereford	Hereford	4600.5
Dam	Hereford	Hereford	4600.7
Dam	Hereford	Hereford	4603.7
Dam	Hereford	Hereford	4604.3
Bull	Hereford	Hereford	4608.7
Dam	Hereford	Hereford	4610.5
Bull	Hereford	Kazakh Whiteheaded	4613.7
Bull	Hereford	Hereford	4614.5
Bull	Hereford	Hereford	4615.9
Bull	Hereford	Hereford	4617.1
Bull	Hereford	Hereford	4617.9
Dam	Hereford	Hereford	4618.7
Dam	Kazakh Whiteheaded	Kazakh Whiteheaded	4618.7
Dam	Hereford	Hereford	4619
Bull	Kazakh Whiteheaded	Kazakh Whiteheaded	4619.1
Bull	Hereford	Hereford	4619.5
Dam	Kazakh Whiteheaded	Kazakh Whiteheaded	4620.6
Bull	Hereford	Hereford	4622.1
Dam	Hereford	Hereford	4627
Dam	Hereford	Hereford	4627.3
Dam	Hereford	Hereford	4628.2
Bull	Hereford	Hereford	4630.3
Bull	Kazakh Whiteheaded	Kazakh Whiteheaded	4632.6
Dam	Hereford	Hereford	4633.1
Dam	Hereford	Hereford	4637.8
Bull	Kazakh Whiteheaded	Kazakh Whiteheaded	4640.9
Dam	Kazakh Whiteheaded	Kazakh Whiteheaded	4641.7
Bull	Hereford	Hereford	4641.9
Bull	Hereford	Hereford	4643.5
Bull	Hereford	Hereford	4645.7
Bull	Hereford	Hereford	4645.9
Dam	Hereford	*	4646.6
Bull	Hereford	Hereford	4647
Bull	Hereford	Hereford	4647.7
Bull	Hereford	Hereford	4649.2
Bull	Kazakh Whiteheaded	Kazakh Whiteheaded	4651.2
Bull	Kazakh Whiteheaded	Kazakh Whiteheaded	4653.1
Bull	Hereford	Hereford	4654.5
Dam	Kazakh Whiteheaded	Hereford	4655
Bull	Kazakh Whiteheaded	Hereford	4656
Bull	Hereford	Hereford	4656.1
Bull	Hereford	Hereford	4658.4
Bull	Hereford	Hereford	4663.1
Bull	Kazakh Whiteheaded	Kazakh Whiteheaded	4668.5
Bull	Hereford	Hereford	4670.3
Bull	Hereford	Hereford	4670.4
Bull	Hereford	Hereford	4671.3
Bull	Kazakh Whiteheaded	Kazakh Whiteheaded	4672
Dam	Hereford	Hereford	4673.3
Bull	Kazakh Whiteheaded	Kazakh Whiteheaded	4673.7
Bull	Hereford	Hereford	4673.8
Bull	Hereford	Hereford	4676.8
Bull	Hereford	Hereford	4679
Bull	Kazakh Whiteheaded	Kazakh Whiteheaded	4679
Bull	Hereford	Hereford	4679.2
Bull	Hereford	Hereford	4679.3
Bull	Hereford	Hereford	4680.3
Bull	Kazakh Whiteheaded	Kazakh Whiteheaded	4681.7
Bull	Hereford	Hereford	4684.9
Bull	Hereford	Hereford	4687.9
Dam	Hereford	Hereford	4691.3
Bull	Hereford	Hereford	4693
Dam	Hereford	Hereford	4693.5
Bull	Hereford	Hereford	4694.3
Dam	Hereford	Hereford	4695.5
Dam	Hereford	Hereford	4696.2
Bull	Hereford	Hereford	4696.6
Bull	Hereford	Hereford	4699.1
Bull	Hereford	Hereford	4700.6
Bull	Hereford	Hereford	4701
Bull	Hereford	Hereford	4701
Dam	Hereford	Hereford	4701.1
Bull	Kazakh Whiteheaded	Kazakh Whiteheaded	4702.5
Bull	Hereford	Hereford	4702.8
Bull	Hereford	Hereford	4703.2
Bull	Hereford	Hereford	4703.4
Bull	Kazakh Whiteheaded	Kazakh Whiteheaded	4703.5
Bull	Hereford	Hereford	4705.9
Bull	Kazakh Whiteheaded	Kazakh Whiteheaded	4707.9
Bull	Hereford	Hereford	4708.8
Bull	Kazakh Whiteheaded	*	4708.9
Bull	Hereford	Hereford	4710.5
Bull	Hereford	Hereford	4710.5
Bull	Kazakh Whiteheaded	Kazakh Whiteheaded	4713.8
Bull	Hereford	Hereford	4716.9
Bull	Hereford	Hereford	4719.7
Bull	Hereford	Hereford	4719.9
Bull	Hereford	Hereford	4720.5
Bull	Hereford	Hereford	4727.6
Bull	Hereford	Hereford	4732.2
Dam	Kazakh Whiteheaded	Hereford	4733.2
Bull	Hereford	Hereford	4738.4
Bull	Hereford	Hereford	4744
Bull	Hereford	Hereford	4747.8
Bull	Kazakh Whiteheaded	Kazakh Whiteheaded	4750.7
Bull	Kazakh Whiteheaded	Kazakh Whiteheaded	4751
Bull	Hereford	Hereford	4751.2
Dam	Hereford	Hereford	4754.7
Bull	Kazakh Whiteheaded	Kazakh Whiteheaded	4761.5
Bull	Hereford	Hereford	4766.5
Bull	Kazakh Whiteheaded	Kazakh Whiteheaded	4770.5
Dam	Hereford	Hereford	4819.1
Bull	Hereford	Hereford	4821.2
Bull	Kazakh Whiteheaded	Kazakh Whiteheaded	4853.4
Bull	Hereford	*	4987.7
*Animals excluded from the study are marked with asterisk. The individuals are sorted by the AUC value.
