# Supplementary material for: Genome-wide association study and scan for signatures of selection point to candidate genes for body temperature maintenance under the cold stress in Siberian cattle populations
Source: BMC Genet. 2019 Mar 18;20(Suppl 1):26. doi: 10.1186/s12863-019-0725-0 (PMC6421640; doi:10.1186/s12863-019-0725-0)
Supplement: Supplementary file 3 — Putatively selected regions of the cattle genome in the Hereford and Kazakh Whiteheaded breeds as reported by the DCMS statistics. (XLSX 16 kb) [file 12863_2019_725_MOESM3_ESM.xlsx]

## Sheet: Supplemental Table 3
Additional file 3. Putatively selected regions of the cattle genome in the Hereford and Kazakh Whiteheaded breeds as reported by the DCMS statistics
BTA	Selected region start	Selected region end	Size	No. SNPs	Most sign. SNP	p-value	q-value	No. genes	Genes
1	1143137	1268841	125705	8	1196883	9.19206e-05	0.0166883	3	CRYZL1 DONSON SON
1	43118172	43181180	63009	6	43149603	0.000130997	0.0214106	0
1	66492747	66741628	248882	17	66539220	0.000165869	0.0252059	2	POLQ STXBP5L
1	139136407	140043162	906756	42	139646068	2.59438e-13	2.87014e-08	2	CPNE4 MRPL3
2	14083748	14230025	146278	10	14179615	0.000320308	0.0389351	1	PDE1A
2	20929001	20939587	10587	2	20939587	0.000455761	0.0482528	1	LNPK*
2	71295677	72822248	1526572	60	72338590	2.7806e-12	1.02538e-07	12	TMEM185B RALB EPB41L5 INHBB PTPN4 TMEM177 CFAP221 SCTR TMEM37 DBI C2orf76 STEAP3
2	72885823	72953499	67677	5	72926211	0.000194291	0.0281542	0
2	122409628	122736552	326925	16	122607010	3.54497e-07	0.000366521	5	COL16A1 PEF1 HCRTR1 ADGRB2 SPOCD1
2	125295482	125632673	337192	13	125426036	0.000279136	0.0355767	6	RAB42 TAF12 TRNAU1AP RCC1 PHACTR4 FAM136A
3	52065209	52083120	17912	6	52067855	8.8739e-05	0.0163282	0
3	52699793	52720365	20573	6	52711406	0.000453198	0.0481159	1	BARHL2*
4	34792316	34997541	205226	10	34939915	4.52053e-05	0.0102738	0
4	39889039	40198897	309859	13	39889039	0.000301454	0.0374212	1	SEMA3C
4	45402888	45686068	283181	16	45464630	0.000204179	0.0290709	1	ORC5
4	48726071	48965951	239881	12	48885884	0.000387554	0.0439799	3	BCAP29 DUS4L COG5
4	50048854	50279149	230296	10	50219934	4.51276e-06	0.00202944	0
4	91173593	91410156	236564	8	91319634	0.000296181	0.0370658	0
4	93828702	93897814	69113	5	93897814	0.00028406	0.0360796	1	TSPAN33
4	95506576	95527012	20437	2	95527012	0.000258071	0.034028	0
4	95573333	95806174	232842	8	95613962	0.000212488	0.0300222	0
4	118169220	118321346	152127	10	118231634	1.98604e-06	0.00112674	2	RBM33 SHH
5	48028371	48105452	77082	15	48074123	4.28619e-07	0.000398171	0
5	48372426	48437536	65111	18	48386341	0.000133636	0.0217979	0
5	48460111	48466051	5941	2	48466051	0.000428051	0.0463459	0
5	48629361	48996577	367217	75	48925240	5.87925e-10	3.42324e-06	3	WIF1 LEMD3 MSRB3
5	77386536	77563893	177358	11	77445434	0.000443867	0.0475359	1	PKP2
5	82555684	82563090	7407	2	82555684	0.000455795	0.0482528	1	PPFIBP1
5	106145359	106162282	16924	12	106148717	1.21772e-05	0.00405931	1	FGF6
5	106269362	106357036	87675	17	106342937	0.000154224	0.0240305	0
5	108900624	109123141	222518	7	109112898	0.000211248	0.029885	0
6	5932161	5932161	1	1	5932161	0.000276505	0.0353635	0
6	37226872	37259967	33096	14	37226872	0.000272545	0.0351415	0
6	38841588	38844875	3288	6	38843015	0.000129371	0.0212764	1	LCORL
6	38878824	38980227	101404	18	38935296	6.41045e-05	0.0131548	0
6	67969617	68579990	610374	35	68061364	2.20591e-05	0.00611733	6	CORIN NFXL1 CNGA1 NIPAL1 TXK TEC
6	68616066	71877602	3261537	149	71240329	1.36742e-07	0.000213065	16	CHIC2 GSX2 PDGFRA LNX1 FIP1L1 SCFD2 RASL11B USP46 SPATA18 SGCB LRRC66 DCUN1D4 CWH43 OCIAD2 OCIAD1 FRYL
6	89172293	89419440	247148	16	89335869	2.32942e-05	0.00634732	1	ADAMTS3
6	90467324	90538853	71530	3	90486780	0.00040889	0.0453712	0
6	96107484	96260709	153226	9	96228687	0.000276502	0.0353635	0
7	51530849	52572307	1041459	20	51633261	5.89854e-06	0.00243711	11	CTNNA1 LRRTM2 GPX4 SIL1 MATR3 PAIP2 SLC23A1 MZB1 PROB1 SPATA24 DNAJC18
7	93597405	93691324	93920	18	93640516	7.80739e-05	0.0149952	0
7	93710997	93849908	138912	22	93730608	0.000273826	0.0352245	0
8	107707691	108022970	315280	10	107982568	0.000144199	0.0229533	0
9	39668150	39673177	5028	2	39673177	0.000428533	0.0463459	1	SLC16A10
9	43595237	43797432	202196	13	43720029	6.90629e-07	0.00054574	0
11	18071791	18471801	400011	17	18261860	5.23141e-08	0.00011348	0
12	26077753	26197275	119523	5	26185651	0.000169284	0.0255843	1	NBEA
12	31494212	31639399	145188	4	31494212	0.000232789	0.0319123	1	POMP
12	82471325	82486060	14736	2	82471325	0.00041821	0.0456801	0
13	57548174	57635852	87679	5	57603606	5.3577e-05	0.0115992	1	EDN3*
14	1651311	1954317	303007	13	1728459	1.07681e-06	0.000728775	15	SLC39A4 CPSF1 ADCK5 VPS28 SLC52A2 FBXL6 TONSL TMEM249 SCRT1 CYHR1 DGAT1 HSF1 BOP1 SCX MROH1
14	23032016	23036042	4027	2	23036042	0.000411257	0.0455066	0
14	23040158	23066013	25856	9	23057927	0.000136129	0.0219851	1	TAF12*
14	23379699	23458632	78934	28	23397561	2.57975e-10	2.37829e-06	1	OPRK1
14	23487120	23657371	170252	49	23574109	1.17324e-05	0.00401325	4	RGS20 ATP6V1H TCEA1 LYPLA1
14	23666971	23688153	21183	6	23671567	0.000366334	0.0424368	0
14	23765445	23796752	31308	10	23782624	0.000121527	0.0202781	0
14	23956988	23988778	31791	10	23988778	0.000206434	0.0293543	1	RP1*
14	24412493	25098364	685872	171	24453615	3.85628e-08	8.88785e-05	7	XKR4 TMEM68 TGS1 LYN MOS PLAG1 CHCHD7
14	25185357	25235472	50116	16	25225097	0.000118707	0.0199885	1	PENK
14	25857110	25913294	56185	14	25894793	8.20138e-05	0.0155895	0
14	26091728	26264966	173239	41	26126660	1.38531e-05	0.00446808	1	FAM110B
14	26275329	26311495	36167	12	26300247	3.66019e-05	0.00890829	1	UBXN2B
14	26703269	26745302	42034	11	26717244	4.86082e-06	0.00215963	0
14	26927342	27031911	104570	19	26954872	8.91703e-05	0.0163325	1	TOX
14	80878495	81362852	484358	25	81125493	7.72236e-05	0.0148836	0
15	1694475	2142913	448439	20	1798291	4.22244e-06	0.00193323	4	AASDHPPT KBTBD3 MSANTD4 GRIA4
15	56546863	56663853	116991	7	56632906	2.45917e-05	0.00664001	2	EMSY THAP12
16	44116147	44902559	786413	22	44518183	7.888e-08	0.00013635	6	CTNNBIP1 NMNAT1 RBP7 CLSTN1 UBE4B KIF1B
18	30878192	31226355	348164	11	31059824	1.57068e-05	0.00481824	0
20	5162658	5215015	52358	25	5189875	1.64427e-07	0.000233626	0
20	5702671	5709093	6423	8	5705934	0.000255893	0.0337818	0
20	31110922	31309672	198751	8	31159741	1.57227e-05	0.00481824	1	NNT
21	591683	1145150	553468	8	1145150	6.74347e-05	0.0136136	0
21	6129342	6578367	449026	18	6241052	4.73784e-05	0.0105887	3	LINS1 ASB7 CERS3
21	7022598	7283843	261246	8	7070882	0.000168056	0.0254613	1	MEF2A
21	32317793	32317793	1	1	32317793	0.000458365	0.0484322	1	SCAPER
23	565974	795274	229301	11	776935	0.000139552	0.0224071	1	KHDRBS2
24	26907506	26933166	25661	17	26929832	0.000241449	0.0325351	0
24	43303617	43628555	324939	16	43582753	2.73203e-05	0.00707826	4	PTPN2 PSMG2 CEP76 SPIRE1
24	44308993	44728240	419248	13	44493224	3.37694e-05	0.00837641	0
25	373060	757572	384513	22	609241	9.78051e-06	0.00355924	26	METRN FAM173A CCDC78 HAGHL WDR90 NARFL FBXL16 MCRIP2 MSLN WDR24 MSLNL JMJD8 STUB1 RHBDL1 RPUSD1 RHOT2 CHTF18 METTL26 WFIKKN1 GNG13 RAB40C PIGQ NHLRC4 PRR35 CAPN15 RAB11FIP3
26	25826280	25914154	87875	6	25828973	0.000197853	0.0283778	5	PAOX ECHS1 FUOM PRAP1 CALY
26	47618030	47863227	245198	13	47822271	2.24026e-06	0.00123919	2	PTPRE CLRN3
26	50126951	50226099	99149	10	50211553	0.00033538	0.0398954	0
